# Supplementary material for: Association between 8q24 rs6983267 polymorphism and cancer susceptibility: a meta-analysis involving 170,737 subjects
Source: Oncotarget. 2017 Jul 4;8(34):57421–39. doi: 10.18632/oncotarget.18960 (PMC5593654; doi:10.18632/oncotarget.18960)
Supplement: Supplementary file 2 [file oncotarget-08-57421-s002.xlsx]

## Sheet: Sheet1
Supplementary Table 1: Characteristics of the 78 studies included in this meta-analysis for the association between rs6983267 and cancer risk
Author	Year	Ethnicity	Country	Cancer type	Control source	Genotyping methods	Cases	Controls	G allele frequency	HWE	Score
							(GG/GT/TT)	(GG/GT/TT)
Sellick	2008	Caucasian	UK	CLL	PB	PCR-RFLP	263/490/231	1303/2406/1122	0.519	0.86	8
Wokolorczyk-1	2008	Caucasian	Poland	MM	PB	PCR-RFLP	124/251/123	420/977/513	0.476	0.266	9
Wokolorczyk-2	2008	Caucasian	Poland	BLC	PB	PCR-RFLP	74/147/82	420/977/513	0.476	0.266	8
Wokolorczyk-3	2008	Caucasian	Poland	KC	PB	PCR-RFLP	118/252/95	420/977/513	0.476	0.266	9
Zhao	2016	Asian	China	ECC	HB	PCR-RFLP	148/274/121	127/291/166	0.467	0.98	10
Wokolorczyk-4	2008	Caucasian	Poland	LC	PB	PCR-RFLP	178/379/181	420/977/513	0.476	0.266	9
Zhang-1	2012	Asian	China	LC	PB	PCR-LDR	136/276/135	114/269/173	0.447	0.446	9
Zhang-2	2012	Asian	China	LC	PB	PCR-LDR	123/214/115	112/231/164	0.449	0.075	9
Guo	2011	Asian	China	GC	HB	PCR-RFLP	34/134/32	100/196/72	0.538	0.171	9
Labrador	2015	Caucasian	Venezuela	GC	HB	PCR–RFLP	49/47/26	46/56/27	0.574	0.201	5
Wokolorczyk-5	2008	Caucasian	Poland	GC	PB	PCR-RFLP	107/255/126	420/977/513	0.476	0.266	9
Zhou	2014	Asian	China	GC	HB	MassARRAY	51/125/70	47/106/74	0.441	0.427	8
Jones	2012	Caucasian	UK	TC	PB	PCR-RFLP	241/346/164	1662/3012/1441	0.518	0.288	11
Cipollini	2013	Caucasian	Italy	TC	HB	Taqman	584/1261/555	307/599/290	0.507	0.948	7
Sahasrabudhe-1	2015	Caucasian	UK/Ireland	TC	PB	Taqman	649/1150/539	1460/3087/1709	0.48	0.361	9
Sahasrabudhe-2	2015	Caucasian	Colombia	TC	PB	KASP	89/147/45	245/471/183	0.534	0.113	10
Sahasrabudhe-3	2015	Asian	Japan	TC	PB	Taqman	63/210/175	172/603/645	0.333	0.092	9
Wokolorczyk-6	2008	Caucasian	Poland	TC	PB	PCR-RFLP	122/254/109	420/977/513	0.476	0.266	9
Fletcher	2008	Caucasian	UK	BC	HB	PCR-RFLP	408/734/338	371/653/312	0.522	0.453	7
McInerney	2009	Caucasian	Ireland	BC	PB	KASP	251/464/230	248/464/245	0.502	0.349	8
Wokolorczyk-7	2008	Caucasian	Poland	BC	PB	PCR-RFLP	245/507/254	420/977/513	0.476	0.266	9
Yeager-1	2007	Caucasian	USA	PC	PB	NA	351/598/223	277/597/301	0.49	0.569	9
Yeager-2	2007	Caucasian	USA	PC	PB	NA	354/568/228	297/568/286	0.505	0.661	10
Yeager-3	2007	Caucasian	USA	PC	PB	NA	293/428/173	238/436/222	0.509	0.428	10
Yeager-4	2007	Caucasian	USA	PC	PB	NA	148/218/89	120/231/108	0.513	0.877	8
Yeager-5	2007	Caucasian	USA	PC	PB	NA	208/292/125	165/316/155	0.508	0.879	9
Zheng	2007	Caucasian	USA	PC	HB	iPLEX	495/771/285	142/299/132	0.509	0.293	10
Terada	2008	Asian	Japan	PC	HB	PCR-RFLP	211/219/77	206/225/80	0.623	0.159	5
Liu	2009	Asian	Japan	PC	HB	TaqMan	70/234/199	25/151/147	0.311	0.104	9
Okobia	2011	African	USA	PC	HB	TaqMan	307/34/2	373/52/1	0.937	0.562	6
Papanikolopoulou	2011	Caucasian	Greece	PC	HB	PCR-RFLP	24/46/16	13/47/39	0.369	0.844	10
Chan	2013	Asian	Singapore	PC	HB	PCR-RFLP	63/136/89	23/74/47	0.417	0.493	7
Ho	2012	Caucasian	Malaysia	PC	HB	PCR-RFLP	42/104/70	46/136/66	0.46	0.102	9
Brankovic	2013	Caucasian	Serbia	PC	HB	PCR-RFLP	53/80/17	25/49/26	0.495	0.842	8
Oskina	2014	Caucasian	Russia	PC	PB	PCR-RFLP	114/186/89	87/177/77	0.515	0.471	10
San	2014	Caucasian	Chile	PC	HB	TaqMan	30/33/19	3/13/5	0.452	0.253	4
Cheng	2008	Caucasian	USA	PC	HB	TaqMan	126/215/76	105/206/106	0.499	0.807	10
Joung	2012	Asian	Korea	PC	HB	iPLEX	46/92/56	31/86/51	0.44	0.618	4
Wokolorczyk-8	2008	Caucasian	Poland	PC	PB	PCR-RFLP	558/942/385	420/977/513	0.476	0.266	9
Salinas	2008	Caucasian	USA	PC	PB	PCR-RFLP	364/652/242	313/617/308	0.502	0.91	11
Penney-1	2009	Caucasian	USA	PC	PB	iPLEX	400/644/261	372/707/323	0.517	0.714	10
Penney-2	2009	Caucasian	USA	PC	PB	iPLEX	1184/1776/812	69/134/46	0.546	0.177	9
Penney-3	2009	Caucasian	USA	PC	PB	iPLEX	364/652/242	313/617/308	0.502	0.909	11
Haiman-1	2007	African	USA	PC	PB	TaqMan	297/543/207	232/417/208	0.514	0.445	7
Haiman-2	2007	Asian	Japan	PC	HB	TaqMan	108/310/290	83/300/335	0.325	0.208	7
Beuten	2009	Caucasian	USA	PC	HB	Gold Gate	193/297/107	197/423/218	0.487	0.768	10
Tomlinson-1	2007	Caucasian	UK	CC	PB	IlluminaHap550	202/302/116	235/471/254	0.49	0.569	9
Tomlinson-2	2007	Caucasian	UK	CC	PB	IlluminaHap550	1334/2216/811	1012/1857/883	0.517	0.583	9
Tomlinson-3	2007	Caucasian	UK	CC	PB	IlluminaHap550	616/943/342	291/549/239	0.524	0.512	9
Tomlinson-4	2007	Caucasian	UK	CC	PB	IlluminaHap550	315/549/208	107/218/90	0.52	0.286	9
Poynter-1	2007	Caucasian	USA	CC	PB	iPLEX	388/689/262	562/1018/511	0.534	0.239	11
Poynter-2	2007	Caucasian	USA	CC	PB	iPLEX	80/141/67	138/259/105	0.533	0.415	11
Tuupanen	2008	Caucasian	Finland	CC	HB	Sequencing	333/478/185	283/497/232	0.525	0.627	9
Li	2008	Caucasian	USA	CC	PB	TaqMan	186/272/103	198/348/175	0.516	0.366	12
Pittman	2008	Caucasian	UK	CC	HB	PCR-RFLP	1102/1824/657	678/1297/604	0.514	0.736	10
Schafmayer	2009	Caucasian	Germany	CC	PB	SNPlexchemistry	813/1351/548	673/1364/676	0.499	0.773	10
Curtin	2009	Caucasian	UK	CC	PB	SNPlexchemistry	333/534/202	286/520/234	0.525	0.936	10
Matsuo	2009	Asian	Japan	CC	HB	TaqMan	73/222/181	107/436/418	0.338	0.675	8
Xiong	2010	Asian	China	CC	HB	PCR-RFLP	637/1007/480	727/1041/356	0.573	0.61	7
von	2010	Caucasian	Sweden	CC	PB	TaqMan	450/890/397	517/892/332	0.553	0.129	10
Talseth-Palmer	2011	Caucasian	Mix	CC	HB	NA	63/140/57	82/155/76	0.51	0.87	8
Cui	2011	Asian	Japan	CC	PB	TaqMan	2347/2934/880	1937/2029/528	0.657	0.924	8
Mates	2010	Caucasian	Romania	CC	HB	CentaurusAssay	31/39/21	28/49/19	0.547	0.77	6
Li	2011	Asian	China	CC	HB	PCR-RFLP	100/219/111	138/392/256	0.425	0.566	8
Daraei	2012	Asian	Iran	CC	HB	PCR-RFLP	49/45/16	26/64/30	0.483	0.457	9
Tuupanen	2012	African	USA	CC	HB	PCR-RFLP	1027/835/180	1773/1480/281	0.711	0.253	8
Mates	2012	Caucasian	Romania	CC	HB	Chemagen	45/75/31	47/92/43	0.511	0.877	6
Li	2012	Asian	China	CC	HB	MassARRAY	53/100/71	47/106/74	0.441	0.427	9
Win	2013	Caucasian	Mix	CC	HB	iPLEX	87/199/99	199/397/256	0.467	0.062	7
Yang	2014	Caucasian	Georgia	CC	HB	iPLEX	32/38/20	34/61/37	0.489	0.387	9
Yang	2014	Caucasian	USA	CC	HB	PCR-RFLP	129/192/80	122/266/130	0.492	0.545	9
Nan-1	2013	Caucasian	USA	CC	HB	NA	135/228/91	255/472/250	0.503	0.291	11
Nan-2	2013	Caucasian	USA	CC	HB	NA	103/177/73	150/338/158	0.494	0.236	11
Haerian	2014	Asian	Iran	CC	HB	TaqMan	137/190/53	123/156/56	0.6	0.585	8
Kurlapska	2015	Caucasian	Poland	CC	PB	TaqMan	62/111/39	639/1443/706	0.488	0.059	9
Wokolorczyk-9	2008	Caucasian	Poland	CC	PB	PCR-RFLP	213/375/191	420/977/513	0.476	0.266	9
Hutter-1	2010	Caucasian	USA	CC	HB	MALDI-TOF	424/740/284	486/899/400	0.524	0.684	11
Hutter-2	2010	Caucasian	USA	CC	PB	MALDI-TOF	174/303/137	158/326/149	0.507	0.447	12
Abbreviation: CLL: chronic lymphocytic leukemia; MM: malignant melanoma; BLC: bladder cancer; KC: kidney cancer; ECC: endometrial carcinoma; LC: lung cancer; GC: gastric cancer; TC: thyroid cancer; BC: breast cancer; PC: prostate cancer; CC: colorectal cancer; HB: hospital-based controls; PB: publication-based controls; HWE, Hardy-Weinberg Equilibrium.
