# Supplementary material for: Association between 8q24 rs6983267 polymorphism and cancer susceptibility: a meta-analysis involving 170,737 subjects
Source: Oncotarget. 2017 Jul 4;8(34):57421–39. doi: 10.18632/oncotarget.18960 (PMC5593654; doi:10.18632/oncotarget.18960)
Supplement: Supplementary file 3 [file oncotarget-08-57421-s003.xlsx]

## Sheet: Sheet1
Supplementary Table 2: False-positive report probability values for all significant associations between the rs6983267 polymorphism and cancer risk.
Significant association	OR (95%CI)	Pa	Statistical powerb	Prior probability
				0.25	0.1	0.01	0.001	0.0001
Overall analyses
GG+GT vs. TT	1.19(1.13, 1.26)	<0.001	1	0	0	0	0	0
GG vs. GT+TT	1.19(1.14, 1.25)	<0.001	1	0	0	0	0	0
GG vs. TT	1.31(1.23, 1.40)	<0.001	1	0	0	0	0	0
GG vs. GT	1.14(1.10, 1.19)	<0.001	1	0	0	0	0	0
G vs. T	1.14(1.11, 1.18)	<0.001	1	0	0	0	0	0
Ethnicity-Caucasian
GG+GT vs. TT	1.22(1.17, 1.28)	<0.001	1	0	0	0	0	0
GG vs. GT+TT	1.21(1.16, 1.26)	<0.001	1	0	0	0	0	0
GG vs. TT	1.34(1.26, 1.42)	<0.001	0.999	0	0	0	0	0
GG vs. GT	1.15(1.11, 1.19)	<0.001	1	0	0	0	0	0
G vs. T	1.16(1.12, 1.19)	<0.001	1	0	0	0	0	0
Ethnicity-Asian
GG vs. GT+TT	1.19(1.03, 1.37)	0.015	0.999	0.044	0.122	0.606	0.939	0.994
GG vs. TT	1.26(1.03, 1.55)	0.029	0.951	0.083	0.214	0.75	0.968	0.997
G vs. T	1.12(1.02, 1.24)	0.029	1	0.08	0.207	0.742	0.967	0.997
Colorectal cancer subgroup
GG+GT vs. TT	1.15(1.04, 1.27)	0.006	1	0.017	0.049	0.364	0.852	0.983
GG vs. GT+TT	1.17(1.09, 1.26)	<0.001	1	0	0	0.003	0.032	0.248
GG vs. TT	1.26(1.11, 1.42)	<0.001	0.998	0	0.001	0.015	0.131	0.602
GG vs. GT	1.13(1.05, 1.20)	<0.001	1	0	0.001	0.007	0.063	0.402
G vs. T	1.12(1.06, 1.19)	<0.001	1	0.001	0.002	0.024	0.199	0.713
Prostate cancer subgroup
GG+GT vs. TT	1.29(1.21, 1.39)	<0.001	1	0	0	0	0	0
GG vs. GT+TT	1.31(1.25, 1.38)	<0.001	1	0	0	0	0	0
GG vs. TT	1.50(1.38, 1.64)	<0.001	0.5	0	0	0	0	0
GG vs. GT	1.23(1.17, 1.30)	<0.001	1	0	0	0	0	0
G vs. T	1.22(1.17, 1.27)	<0.001	1	0	0	0	0	0
Thyroid cancer subgroup
GG+GT vs. TT	1.20(1.12, 1.29)	<0.001	1	0	0	0	0.001	0.008
GG vs. GT+TT	1.17(1.04, 1.31)	0.006	1	0.019	0.055	0.391	0.866	0.985
GG vs. TT	1.29(1.18, 1.41)	<0.001	1	0	0	0	0	0
GG vs. GT	1.11(1.00, 1.25)	0.048	1	0.203	0.434	0.894	0.988	0.999
G vs. T	1.14(1.06, 1.21)	<0.001	1	0	0	0.002	0.016	0.141
Lung cancer subgroup
GG+GT vs. TT	1.25(1.09, 1.44)	0.002	0.994	0.006	0.018	0.166	0.667	0.953
GG vs. GT+TT	1.21(1.05, 1.40)	0.01	0.998	0.03	0.086	0.508	0.913	0.991
GG vs. TT	1.36(1.15, 1.62)	<0.001	0.864	0.002	0.006	0.061	0.398	0.869
G vs. T	1.17(1.07, 1.28)	<0.001	1	0.002	0.006	0.057	0.381	0.86
Other cancer
GG vs. GT+TT	1.12(1.01, 1.23)	0.018	1	0.051	0.138	0.637	0.947	0.994
GG vs. TT	1.24(1.02, 1.51)	0.032	0.971	0.091	0.231	0.767	0.971	0.997
G vs. T	1.11(1.01, 1.22)	0.03	1	0.084	0.215	0.751	0.968	0.997
High study quality subgroup
GG+GT vs. TT	1.26(1.20, 1.31)	<0.001	1	0	0	0	0	0
GG vs. GT+TT	1.24(1.19, 1.29)	<0.001	1	0	0	0	0	0
GG vs. TT	1.40(1.32, 1.48)	<0.001	0.95	0	0	0	0	0
GG vs. GT	1.17(1.13, 1.22)	<0.001	1	0	0	0	0	0
G vs. T	1.18(1.15, 1.22)	<0.001	1	0	0	0	0	0
Source of control - PB
GG+GT vs. TT	1.20(1.13, 1.27)	<0.001	1	0	0	0	0	0
GG vs. GT+TT	1.19(1.12, 1.26)	<0.001	1	0	0	0	0	0
GG vs. TT	1.31(1.20, 1.42)	<0.001	1	0	0	0	0	0
GG vs. GT	1.13(1.08, 1.19)	<0.001	1	0	0	0	0.004	0.035
G vs. T	1.14(1.10, 1.19)	<0.001	1	0	0	0	0	0
Source of control - HB
GG+GT vs. TT	1.19(1.08, 1.31)	<0.001	1	0.001	0.003	0.037	0.279	0.795
GG vs. GT+TT	1.20(1.12, 1.29)	<0.001	1	0	0	0	0.001	0.008
GG vs. TT	1.32(1.17, 1.49)	<0.001	0.981	0	0	0.001	0.007	0.067
GG vs. GT	1.15(1.08, 1.23)	<0.001	1	0	0	0.005	0.044	0.317
G vs. T	1.15(1.09, 1.21)	<0.001	1	0	0	0	0	0.001
Genotyping method-PCR-RFLP
GG+GT vs. TT	1.15(1.04, 1.28)	0.011	1	0.031	0.087	0.51	0.913	0.991
GG vs. GT+TT	1.18(1.10, 1.26)	<0.001	1	0	0	0	0.001	0.008
GG vs. TT	1.25(1.11, 1.42)	<0.001	0.997	0.002	0.005	0.057	0.377	0.858
GG vs. GT	1.15(1.08, 1.22)	<0.001	1	0	0	0	0.004	0.034
G vs. T	1.12(1.06, 1.19)	<0.001	1	0.001	0.002	0.024	0.199	0.713
Genotyping method-TaqMan
GG+GT vs. TT	1.18(1.03, 1.34)	0.011	1	0.031	0.088	0.515	0.915	0.991
GG vs. GT+TT	1.16(1.01, 1.33)	0.033	1	0.091	0.231	0.768	0.971	0.997
GG vs. TT	1.28(1.05, 1.57)	0.018	0.936	0.054	0.146	0.653	0.95	0.995
G vs. T	1.13(1.02, 1.25)	0.018	1	0.05	0.137	0.636	0.946	0.994
Genotyping method-Other methods
GG+GT vs. TT	1.28(1.23, 1.33)	<0.001	1	0	0	0	0	0
GG vs. GT+TT	1.23(1.18, 1.27)	<0.001	1	0	0	0	0	0
GG vs. TT	1.40(1.34, 1.47)	<0.001	1	0	0	0	0	0
GG vs. GT	1.16(1.11, 1.20)	<0.001	1	0	0	0	0	0
G vs. T	1.18(1.16, 1.21)	<0.001	1	0	0	0	0	0
The results in false-positive report probability analysis were in bold, if the prior probability <0.2. OR: odds ratio; CI: confidence interval; a P value for significant test; b Statistical power was calculated using the number of observations in the meta-analysis and the OR and P value in this table.
