# Supplementary material for: Association between 8q24 rs6983267 polymorphism and cancer susceptibility: a meta-analysis involving 170,737 subjects
Source: Oncotarget. 2017 Jul 4;8(34):57421–39. doi: 10.18632/oncotarget.18960 (PMC5593654; doi:10.18632/oncotarget.18960)
Supplement: Supplementary file 4 [file oncotarget-08-57421-s004.xlsx]

## Sheet: Sheet1
Supplementary Table 3: The meta-regression results of the association between the rs6983267 polymorphism and cancer risk.
Comparison	Covariates	Coef.	Std. Err.	P	95% CI	τ2 value (%)	I2 res (%)	PJ
Allelic model
	Ethnicity
	Caucasian	0.093	0.078	0.239	-0.063~0.249
	Asian	0.046	0.083	0.585	-0.121~0.212
	African	referent	referent	referent	referent
	Joint test for all dummy variables					0.99	71	0.26
	Cancer type
	Colorectal cancer	0.069	0.068	0.316	-0.067~0.204
	Prostate cancer	0.097	0.063	0.076	-0.008~0.201
	Thyroid cancer	0.09	0.08	0.265	-0.069~0.248
	Gastric cancer	-0.034	0.01	0.732	-0.233~0.164
	Lung cancer	0.132	0.096	0.174	-0.060~0.324
	Other cancers	0.065	0.084	0.441	-0.102~0.232
	Breast cancer	referent	referent	referent	referent
	Joint test for all dummy variables					0.91	73.51	0.062
	Genotyping method
	PCR-RFLP	0.004	0.042	0.924	-0.079~0.087
	Other methods	0.058	0.04	0.151	-0.022~0.138
	TaqMan	referent	referent	referent	referent
	Joint test for all dummy variables					0.95	72.58	0.176
	Study quality	0.124	0.03	<0.001	0.065~0.183	0.68	62.78
	Source of control	-0.002	0.031	0.954	-0.063~0.060	1.06	76.6
Homozygote model
	Ethnicity
	Caucasian	0.247	0.172	0.157	-0.097~0.590
	Asian	0.146	0.183	0.426	-0.218~0.510
	African	referent	referent	referent	referent
	Joint test for all dummy variables					4.32	71.38	0.191
	Cancer type
	Colorectal cancer	0.133	0.142	0.35	-0.150~0.416
	Prostate cancer	0.105	0.055	0.069	-0.007~0.216
	Thyroid cancer	0.168	0.166	0.315	-0.163~0.500
	Gastric cancer	-0.076	0.208	0.716	-0.491~0.339
	Lung cancer	0.254	0.199	0.207	-0.144~0.651
	Other cancers	0.135	0.174	0.441	-0.213~0.483
	Breast cancer	referent	referent	referent	referent
	Joint test for all dummy variables					4.06	73.99	0.068
	Genotyping method
	PCR-RFLP	-0.003	0.089	0.976	-0.179~0.174
	Other methods	0.109	0.085	0.205	-0.061~0.278
	TaqMan	referent	referent	referent	referent
	Joint test for all dummy variables					4.24	73.25	0.211
	Study quality	0.263	0.062	<0.001	0.139~0.386	2.98	63.26
	Source of control	-0.001	0.065	0.983	-0.130~0.127	4.65	76.66
Heterozygote model
	Ethnicity
	Caucasian	0.105	0.089	0.245	-0.073~0.282
	Asian	0.063	0.098	0.522	-0.132~0.258
	African	referent	referent	referent	referent
	Joint test for all dummy variables					1.02	49.32	0.396
	Cancer type
	Colorectal cancer	0.074	0.085	0.388	-0.095~0.243
	Prostate cancer	0.181	0.088	0.043	0.006~0.355
	Thyroid cancer	0.073	0.099	0.467	-0.126~0.271
	Gastric cancer	-0.171	0.138	0.218	-0.445~0.103
	Lung cancer	-0.093	0.126	0.464	-0.159~0.344
	Other cancers	0.064	0.107	0.553	-0.149~0.276
	Breast cancer	referent	referent	referent	referent
	Joint test for all dummy variables					0.95	48.61	0.043
	Genotyping method
	PCR-RFLP	0.095	0.052	0.071	-0.008~0.197
	Other methods	0.108	0.05	0.104	-0.027~0.244
	TaqMan	referent	referent	referent	referent
	Joint test for all dummy variables					0.85	44.99	0.092
	Study quality	0.118	0.039	0.003	0.040~0.196	0.75	42.15
	Source of control	-0.016	0.04	0.689	-0.095~0.063	1.09	53.69
Recessive model
	Ethnicity
	Caucasian	0.137	0.102	0.183	-0.066~0.340
	Asian	0.082	0.111	0.46	-0.138~0.303
	African	referent	referent	referent	referent
	Joint test for all dummy variables					1.55	61.51	0.284
	Cancer type
	Colorectal cancer	0.094	0.092	0.308	-0.089~0.278
	Prostate cancer	0.224	0.095	0.021	0.035~0.413
	Thyroid cancer	0.105	0.108	0.335	-0.111~0.320
	Gastric cancer	-0.145	0.143	0.315	-0.430~0.140
	Lung cancer	0.151	0.134	0.262	-0.115~0.418
	Other cancers	0.086	0.115	0.453	-0.142~0.315
	Breast cancer	referent	referent	referent	referent
	Joint test for all dummy variables					1.4	63.43	0.02
	Genotyping method
	PCR-RFLP	0.058	0.059	0.327	-0.059~0.175
	Other methods	0.104	0.056	0.069	-0.008~0.217
	TaqMan	referent	referent	referent	referent
	Joint test for all dummy variables					1.44	61.53	0.178
	Study quality	0.163	0.042	<0.001	0.079~0.246	1.01	52.6
	Source of control	-0.01	0.044	0.823	-0.097~0.077	1.69	68.38
Dominant model
	Ethnicity
	Caucasian	0.142	0.138	0.307	-0.133~0.417
	Asian	0.047	0.145	0.748	-0.243~0.337
	African	referent	referent	referent	referent
	Joint test for all dummy variables					2.6	68.2	0.199
	Cancer type
	Colorectal cancer	0.076	0.116	0.511	-0.154~0.307
	Prostate cancer	0.193	0.118	0.107	-0.043~0.429
	Thyroid cancer	0.127	0.135	0.351	-0.143~0.397
	Gastric cancer	0.058	0.169	0.734	-0.279~0.395
	Lung cancer	0.189	0.162	0.246	-0.133~0.512
	Other cancers	0.086	0.142	0.549	-0.198~0.369
	Breast cancer	referent	referent	referent	referent
	Joint test for all dummy variables					2.69	71.57	0.453
	Genotyping method
	PCR-RFLP	-0.354	0.068	0.602	-0.170~0.099
	Other methods	0.075	0.065	0.253	-0.055~0.204
	TaqMan	referent	referent	referent	referent
	Joint test for all dummy variables					2.5	69.55	0.117
	Study quality	0.193	0.049	<0.001	0.095~0.291	1.95	61.45
	Source of control	0.019	0.051	0.714	-0.082~0.120	2.78	72.56
Bold values indicated that these covariates were the sources of heterogeneity (P value <0.05)
PJ: P value of the joint test for all dummy variables.
